# Supplementary material for: Copper-67-Labeled Bombesin Peptide for Targeted Radionuclide Therapy of Prostate Cancer
Source: Pharmaceuticals (Basel). 2022 Jun 8;15(6):728. doi: 10.3390/ph15060728 (PMC9229378; doi:10.3390/ph15060728)
Supplement: Supplementary file 1 [file pharmaceuticals-15-00728-s001.zip]

Archive with 1 entries (1 files):
- pharmaceuticals-1727833-supplementary.pdf
